# Supplementary material for: Development and Pharmacokinetic Evaluation of Novasomes for the Trans-nasal Delivery of Fluvoxamine Using Arachidonic Acid-Carboxymethyl Chitosan Conjugate
Source: Pharmaceutics. 2023 Aug 31;15(9):2259. doi: 10.3390/pharmaceutics15092259 (PMC10535484; doi:10.3390/pharmaceutics15092259)
Supplement: Supplementary file 1 [file pharmaceutics-15-02259-s001.zip]

Archive with 1 entries (1 files):
- pharmaceutics-2487892-supplementary.pdf
